# Supplementary material for: A General Method to Screen Nanobodies for Cytochrome P450 Enzymes from a Yeast Surface Display Library
Source: Biomedicines. 2024 Aug 15;12(8):1863. doi: 10.3390/biomedicines12081863 (PMC11351928; doi:10.3390/biomedicines12081863)
Supplement: Supplementary file 1 [file biomedicines-12-01863-s001.zip]

Archive with 1 entries (1 files):
- biomedicines-3152309-supplementary.pdf
